# Supplementary material for: The ribosomal RNA m5C methyltransferase NSUN-1 modulates healthspan and oogenesis in Caenorhabditis elegans
Source: eLife. 2020 Dec 8;9:e56205. doi: 10.7554/eLife.56205 (PMC7746234; doi:10.7554/eLife.56205)
Supplement: Figure 2—source data 1. — ZIP-compressed archive containing xlsx-files for each individual lifespan experiment. Column A: plate number for lifespan (technical replicates) and biological replicate number for thermotolerance, column B: animal number. The rest of the columns are paired and contain lifespan data for the individual RNAi treatments, whereby the first column of each pair indicates the timepoint (days for lifespan, hours for thermotolerance) and the second column the scored event (either DEAD or CENSORED, for scoring criteria see Materials and Methods). Thermotolerance and motility raw data are also provided as individual xlsx-files. [file elife-56205-fig2-data1.zip]

Archive with 9 entries (9 files):
- Lifespans/N2_rep1.xlsx
- Lifespans/N2_rep2.xlsx
- Lifespans/N2_rep3.xlsx
- Lifespans/NL2098_rep1.xlsx
- Lifespans/NL2098_rep2.xlsx
- Lifespans/NL2550_rep1.xlsx
- Lifespans/NL2550_rep2.xlsx
- locomotion.xlsx
- thermotolerance.xlsx
