# Supplementary material for: The ribosomal RNA m5C methyltransferase NSUN-1 modulates healthspan and oogenesis in Caenorhabditis elegans
Source: eLife. 2020 Dec 8;9:e56205. doi: 10.7554/eLife.56205 (PMC7746234; doi:10.7554/eLife.56205)
Supplement: Figure 2—source data 1. — ZIP-compressed archive containing xlsx-files for each individual lifespan experiment. Column A: plate number for lifespan (technical replicates) and biological replicate number for thermotolerance, column B: animal number. The rest of the columns are paired and contain lifespan data for the individual RNAi treatments, whereby the first column of each pair indicates the timepoint (days for lifespan, hours for thermotolerance) and the second column the scored event (either DEAD or CENSORED, for scoring criteria see Materials and Methods). Thermotolerance and motility raw data are also provided as individual xlsx-files. [file elife-56205-fig2-data1.zip › Lifespans/N2_rep1.xlsx]

## Sheet: lifespan 1
plate number	animal number	control RNAi		nsun-1 RNAi
1	1	2	censored	4	censored
	2	10	dead	4	censored
	3	10	dead	4	censored
	4	10	censored	4	censored
	5	10	censored	4	censored
	6	10	censored	4	censored
	7	10	censored	4	censored
	8	10	censored	4	censored
	9	10	censored	10	censored
	10	10	censored	10	censored
	11	10	censored	10	censored
	12	10	censored	10	censored
	13	10	censored	10	censored
	14	10	censored	10	censored
	15	10	censored	10	censored
	16	10	censored	12	dead
	17	10	censored	16	dead
	18	12	dead	16	dead
	19	14	dead	16	dead
	20	16	dead	18	dead
	21	18	dead	18	dead
	22	22	dead	20	dead
	23	24	dead	22	dead
	24	28	dead	34	dead
	25	28	dead	38	dead
2	1	10	dead	10	censored
	2	10	dead	10	censored
	3	10	censored	10	censored
	4	10	censored	10	censored
	5	10	censored	10	censored
	6	10	censored	12	dead
	7	10	censored	14	dead
	8	10	censored	14	dead
	9	10	censored	16	dead
	10	10	censored	16	dead
	11	10	censored	16	censored
	12	10	censored	18	dead
	13	10	censored	18	dead
	14	14	dead	20	dead
	15	22	dead	20	dead
	16	22	dead	20	dead
	17	22	dead	20	dead
	18	24	dead	20	dead
	19	24	dead	20	dead
	20	24	dead	22	dead
	21	24	dead	22	dead
	22	24	dead	24	dead
	23	26	dead	24	dead
	24	28	dead	26	dead
	25	34	dead	28	dead
3	1	2	dead	2	dead
	2	12	dead	10	censored
	3	14	dead	10	censored
	4	14	dead	12	dead
	5	14	dead	14	dead
	6	16	dead	16	dead
	7	16	dead	18	dead
	8	16	dead	20	dead
	9	16	dead	20	dead
	10	18	dead	20	dead
	11	20	dead	22	dead
	12	20	dead	22	dead
	13	20	dead	22	dead
	14	20	dead	22	dead
	15	20	censored	22	dead
	16	24	dead	22	dead
	17	24	dead	22	dead
	18	24	dead	24	dead
	19	24	dead	24	dead
	20	24	dead	24	dead
	21	26	dead	24	dead
	22	26	dead	24	dead
	23	26	dead	26	dead
	24	30	censored	28	dead
	25	32	dead	32	dead

## Sheet: lifespan 2
plate number	animal number	control RNAi		nsun-5 RNAi		sams-1 RNAi		nol-1 RNAi		rrp-8 RNAi
1	1	8	censored	8	censored	3	censored	3	censored	3	censored
	2	8	censored	8	censored	8	censored	3	censored	8	censored	nol-1: 6 censored on day 8 due to gonadal burst
	3	17	dead	8	censored	8	censored	3	censored	8	censored	nsun-5: 2 censored on day 8 due to gonadal burst
	4	17	dead	8	censored	17	censored	3	censored	8	censored	control: 1 censored on day 8 due to gonadal burst
	5	17	censored	8	censored	17	censored	8	censored	8	censored	rrp-8: 7 censored on day 8 due to gonadal burst
	6	17	censored	8	censored	17	censored	8	censored	8	censored
	7	17	censored	8	censored	17	censored	8	censored	8	censored
	8	17	censored	8	censored	17	censored	8	censored	8	censored	day 17: nearly all censored due to oval burst/injuries
	9	17	censored	17	censored	17	censored	8	censored	17	censored
	10	17	censored	17	censored	17	censored	8	censored	17	censored
	11	17	censored	17	censored	17	censored	8	censored	17	censored
	12	17	censored	17	censored	17	censored	17	censored	17	censored	day 19 -> lifespan terminated, too many worms look sick and injured
	13	17	censored	17	censored	17	censored	17	censored	17	censored
	14	17	censored	17	censored	17	censored	17	censored	17	censored
	15	17	censored	17	censored	17	censored	17	censored	17	censored
	16	19	censored	17	censored	17	censored	17	censored	17	dead
	17	19	censored	17	censored	17	censored	17	censored	17	dead
	18			17	censored	17	censored	17	censored	17	dead
	19			17	censored	17	censored	17	censored	17	dead
	20			17	censored	17	censored	17	censored	19	dead
	21			17	censored	17	censored	17	censored	19	dead
	22			17	censored	17	censored	17	censored	19	dead
	23			19	censored	17	censored	17	censored	19	dead
	24			19	censored	17	censored	17	censored	19	censored
	25					17	censored	19	censored
	26					17	censored
	27					17	censored
	28
	29
	30
2	1	8	censored	3	censored	3	censored	8	censored	3	censored
	2	8	censored	3	censored	8	censored	8	censored	8	censored	nsun-5: 10 censored on day 8 due to gonadal burst
	3	8	censored	3	censored	8	censored	8	censored	17	dead	nol-1: 8 censored on day 8 due to gonadal burst
	4	8	censored	3	censored	8	censored	8	censored	17	dead	rrp-8: 1 censored on day 8 due to gonadal burst
	5	8	censored	8	censored	8	censored	8	censored	17	dead	sams: 8 censored on day 8 due to (severe) gonadal burst
	6	8	censored	8	censored	8	censored	8	censored	17	dead	control day 8: 4 censored due to gonadal burst and rest burrowed
	7	8	censored	8	censored	8	censored	8	censored	17	censored
	8	8	censored	8	censored	8	censored	8	censored	17	censored	day 17: scored dead have no obvious signs of damage -> maybe do seperate analysis with censoring them?
	9	8	censored	8	censored	8	censored	17	censored	17	censored
	10	8	censored	8	censored	17	censored	17	censored	17	censored
	11	8	censored	8	censored	17	censored	17	censored	17	censored
	12	8	censored	8	censored	17	censored	17	censored	17	censored
	13	8	censored	8	censored	17	censored	17	censored	17	censored
	14	8	censored	8	censored	17	censored	17	censored
	15	8	censored	8	censored	17	censored	17	censored
	16	8	censored	17	dead	17	censored	17	censored
	17	8	censored	17	censored	17	censored	17	censored
	18	8	censored	17	censored	17	censored	17	censored
	19	8	censored	17	censored	17	censored	17	censored
	20	8	censored	17	censored	17	censored	17	censored
	21	8	censored	17	censored			17	censored
	22	17	dead	17	censored			17	censored
	23	17	censored	17	censored			17	censored
	24	17	censored					17	censored
	25	17	censored					17	censored
	26	17	censored					17	censored
	27
	28
	29
	30
3	1	3	censored	3	censored	8	censored	3	censored	3	censored
	2	3	censored	3	censored	8	censored	3	censored	3	censored	rrp-8 day3: many worms crawled off plate (food on the edge of plate)
	3	3	censored	3	censored	8	censored	3	censored	3	censored	rrp-8 day 8: 2 censored due to gonadal burst
	4	3	censored	3	censored	8	censored	8	censored	3	censored	nsun-5 day 8: 2 censored due to gonadal burst
	5	8	censored	3	censored	8	censored	8	censored	3	censored	sams-1 day 8: 4 censored due to gonadal burst
	6	17	censored	8	censored	8	censored	8	censored	3	censored	nol-1 day 8: 4 censored due to gonadal burst
	7	17	censored	8	censored	17	censored	8	censored	3	censored
	8	17	censored	17	censored	17	censored	17	censored	3	censored
	9	17	censored	17	censored	17	censored	17	censored	3	censored
	10	17	censored	17	censored	17	censored	17	censored	3	censored
	11	17	censored	17	censored	17	censored	17	censored	3	censored
	12	17	censored	17	censored	17	censored	17	censored	3	censored
	13	17	censored	17	censored	17	censored	17	censored	3	censored
	14	17	censored	17	censored	17	censored	17	censored	8	censored
	15	17	censored	17	censored	17	censored	17	censored	8	censored
	16	17	censored	17	censored	17	censored	17	censored	17	censored
	17	17	censored	17	censored	17	censored	17	censored	17	censored
	18	17	censored	17	censored	17	censored	17	censored	17	censored
	19					17	censored	17	censored	17	censored
	20					17	censored	17	censored	17	censored
	21					17	censored	17	censored	17	censored
	22
	23
	24
	25
	26
	27
	28
	29
	30
