# Supplementary material for: The ribosomal RNA m5C methyltransferase NSUN-1 modulates healthspan and oogenesis in Caenorhabditis elegans
Source: eLife. 2020 Dec 8;9:e56205. doi: 10.7554/eLife.56205 (PMC7746234; doi:10.7554/eLife.56205)
Supplement: Figure 2—source data 1. — ZIP-compressed archive containing xlsx-files for each individual lifespan experiment. Column A: plate number for lifespan (technical replicates) and biological replicate number for thermotolerance, column B: animal number. The rest of the columns are paired and contain lifespan data for the individual RNAi treatments, whereby the first column of each pair indicates the timepoint (days for lifespan, hours for thermotolerance) and the second column the scored event (either DEAD or CENSORED, for scoring criteria see Materials and Methods). Thermotolerance and motility raw data are also provided as individual xlsx-files. [file elife-56205-fig2-data1.zip › Lifespans/N2_rep2.xlsx]

## Sheet: N2
plate number	animal number	control RNAi		nsun-1 RNAi
1	1	3	censored	3	censored
	2	3	censored	3	censored
	3	5	censored	5	censored
	4	5	censored	10	dead
	5	8	censored	10	dead
	6	8	censored	12	dead
	7	10	dead	12	dead
	8	10	dead	15	dead
	9	12	dead	15	dead
	10	15	dead	17	dead
	11	15	dead	17	dead
	12	15	dead	17	dead
	13	15	dead	17	dead
	14	17	dead	18	dead
	15	17	dead	18	dead
	16	17	dead	18	dead
	17	18	dead	21	dead
	18	18	dead	21	dead
	19	21	dead	21	dead
	20	21	dead	21	dead
	21	21	dead	21	dead
	22	21	dead	21	dead
	23	21	dead	21	dead
	24	21	dead	21	dead
	25	23	dead	23	dead
	26	23	dead	23	dead
	27	23	dead	23	dead
	28	25	dead	23	dead
	29	25	dead	25	dead
	30	30	dead	26	dead
2	1	3	censored	3	censored
	2	3	censored	3	censored
	3	3	censored	3	censored
	4	3	censored	3	censored
	5	3	censored	3	censored
	6	3	censored	5	censored
	7	10	dead	5	dead
	8	10	dead	8	censored
	9	10	dead	10	dead
	10	12	dead	10	dead
	11	12	dead	12	dead
	12	15	dead	12	dead
	13	15	dead	15	dead
	14	15	dead	15	dead
	15	17	dead	15	dead
	16	17	dead	15	dead
	17	17	dead	17	dead
	18	18	dead	18	dead
	19	18	dead	18	dead
	20	18	dead	21	dead
	21	21	dead	21	dead
	22	21	dead	21	dead
	23	23	dead	21	dead
	24	23	dead	23	dead
	25	25	dead	23	dead
	26	25	dead	25	dead
	27	25	dead	25	dead
	28	25	dead	25	dead
	29	25	dead	26	dead
	30	30	dead	26	dead
3	1	3	censored	3	censored
	2	5	censored	3	censored
	3	8	censored	5	censored
	4	12	dead	5	censored
	5	12	dead	8	censored
	6	12	dead	8	censored
	7	12	dead	12	dead
	8	12	dead	12	dead
	9	15	dead	12	dead
	10	15	dead	15	dead
	11	15	dead	17	dead
	12	15	dead	18	dead
	13	17	dead	18	dead
	14	17	dead	18	dead
	15	17	dead	18	dead
	16	18	dead	18	dead
	17	18	dead	18	dead
	18	18	dead	21	dead
	19	18	dead	21	dead
	20	18	dead	21	dead
	21	21	dead	23	dead
	22	21	dead	23	dead
	23	21	dead	23	dead
	24	23	dead	23	dead
	25	25	dead	23	dead
	26	25	dead	23	dead
	27	26	dead	23	dead
	28	30	dead	23	dead
	29	30	dead	25	dead
	30	30	dead	25	dead
