# Supplementary material for: The ribosomal RNA m5C methyltransferase NSUN-1 modulates healthspan and oogenesis in Caenorhabditis elegans
Source: eLife. 2020 Dec 8;9:e56205. doi: 10.7554/eLife.56205 (PMC7746234; doi:10.7554/eLife.56205)
Supplement: Figure 2—source data 1. — ZIP-compressed archive containing xlsx-files for each individual lifespan experiment. Column A: plate number for lifespan (technical replicates) and biological replicate number for thermotolerance, column B: animal number. The rest of the columns are paired and contain lifespan data for the individual RNAi treatments, whereby the first column of each pair indicates the timepoint (days for lifespan, hours for thermotolerance) and the second column the scored event (either DEAD or CENSORED, for scoring criteria see Materials and Methods). Thermotolerance and motility raw data are also provided as individual xlsx-files. [file elife-56205-fig2-data1.zip › Lifespans/N2_rep3.xlsx]

## Sheet: N2
plate number	animal number	control RNAi		nsun-1 RNAi
1	1	16	dead	5	censored
	2	16	dead	8	censored
	3	16	dead	12	dead
	4	18	dead	16	dead
	5	18	dead	16	dead
	6	18	dead	16	dead
	7	18	dead	16	dead
	8	18	dead	18	dead
	9	18	dead	19	dead
	10	18	dead	19	dead
	11	18	dead	19	dead
	12	18	dead	19	dead
	13	19	dead	19	dead
	14	19	dead	22	dead
	15	19	dead	22	dead
	16	19	dead	22	dead
	17	19	dead	22	dead
	18	19	dead	22	dead
	19	19	dead	22	dead
	20	19	dead	22	dead
	21	19	dead	22	dead
	22	22	dead	22	dead
	23	22	dead	22	dead
	24	22	dead	22	dead
	25	22	dead	25	dead
	26	22	dead	25	dead
	27	22	dead	25	dead
	28	22	dead	25	dead
	29	25	dead	25	dead
	30	25	dead	25	dead
2	1	12	censored	5	censored
	2	12	dead	16	dead
	3	16	dead	16	dead
	4	16	dead	18	dead
	5	16	dead	18	dead
	6	16	dead	18	dead
	7	19	dead	18	dead
	8	19	dead	18	dead
	9	19	dead	19	dead
	10	19	dead	19	dead
	11	19	dead	19	dead
	12	19	dead	19	dead
	13	19	dead	19	dead
	14	19	dead	19	dead
	15	22	dead	22	dead
	16	22	dead	22	dead
	17	22	dead	22	dead
	18	22	dead	22	dead
	19	22	dead	22	dead
	20	22	dead	25	dead
	21	22	dead	25	dead
	22	22	dead	25	dead
	23	22	dead	25	dead
	24	22	dead	25	dead
	25	22	dead	25	dead
	26	22	dead	25	dead
	27	22	dead	25	dead
	28	25	dead	27	dead
	29	25	dead	27	dead
	30	25	dead	33	dead
3	1	8	censored	5	censored
	2	8	censored	5	censored
	3	12	dead	5	censored
	4	16	dead	5	censored
	5	19	dead	8	censored
	6	19	dead	12	dead
	7	22	dead	16	dead
	8	22	dead	16	dead
	9	22	dead	18	dead
	10	22	dead	18	dead
	11	22	dead	18	dead
	12	22	dead	18	dead
	13	22	dead	18	dead
	14	22	dead	19	dead
	15	22	dead	19	dead
	16	22	dead	19	dead
	17	22	dead	19	dead
	18	22	dead	22	dead
	19	25	dead	22	dead
	20	25	dead	22	dead
	21	25	dead	22	dead
	22	25	dead	22	dead
	23	25	dead	22	dead
	24	25	dead	22	dead
	25	25	dead	22	dead
	26	25	dead	22	dead
	27	25	dead	22	dead
	28	25	dead	25	dead
	29	25	dead	25	dead
	30	25	dead	29	dead
