# Supplementary material for: The ribosomal RNA m5C methyltransferase NSUN-1 modulates healthspan and oogenesis in Caenorhabditis elegans
Source: eLife. 2020 Dec 8;9:e56205. doi: 10.7554/eLife.56205 (PMC7746234; doi:10.7554/eLife.56205)
Supplement: Figure 2—source data 1. — ZIP-compressed archive containing xlsx-files for each individual lifespan experiment. Column A: plate number for lifespan (technical replicates) and biological replicate number for thermotolerance, column B: animal number. The rest of the columns are paired and contain lifespan data for the individual RNAi treatments, whereby the first column of each pair indicates the timepoint (days for lifespan, hours for thermotolerance) and the second column the scored event (either DEAD or CENSORED, for scoring criteria see Materials and Methods). Thermotolerance and motility raw data are also provided as individual xlsx-files. [file elife-56205-fig2-data1.zip › Lifespans/NL2098_rep1.xlsx]

## Sheet: N2
plate number	animal number	control RNAi		nsun-1 RNAi
1	1	2	censored	11	dead
	2	2	censored	11	dead
	3	2	censored	11	dead
	4	2	censored	12	dead
	5	2	censored	12	dead
	6	2	censored	12	dead
	7	2	censored	14	dead
	8	2	censored	14	dead
	9	2	censored	14	dead
	10	12	dead	15	dead
	11	12	dead	15	dead
	12	14	dead	16	dead
	13	15	dead	16	dead
	14	16	dead	16	dead
	15	16	dead	16	dead
	16	16	dead	16	dead
	17	16	dead	18	dead
	18	16	dead	18	dead
	19	18	dead	18	dead
	20	18	dead	18	dead
	21	18	dead	18	dead
	22	18	dead	18	dead
	23	18	dead	18	dead
	24	18	dead	18	dead
	25	18	dead	20	dead
	26	18	dead	20	dead
	27	20	dead	20	dead
	28	20	dead	20	dead
	29	22	dead	22	dead
	30	22	dead	22	dead
2	1	12	dead	6	censored
	2	13	censored	13	dead
	3	13	dead	13	dead
	4	14	dead	13	dead
	5	14	dead	14	dead
	6	14	dead	14	dead
	7	15	dead	14	dead
	8	15	dead	15	dead
	9	15	dead	15	dead
	10	15	dead	15	dead
	11	16	dead	15	dead
	12	16	dead	15	dead
	13	16	dead	15	dead
	14	16	dead	16	dead
	15	18	dead	16	dead
	16	18	dead	16	dead
	17	18	dead	16	dead
	18	18	dead	16	dead
	19	18	dead	16	dead
	20	18	dead	18	dead
	21	18	dead	18	dead
	22	18	dead	18	dead
	23	18	dead	18	dead
	24	18	dead	18	dead
	25	20	dead	18	dead
	26	20	dead	18	dead
	27	20	dead	18	dead
	28	20	dead	18	dead
	29	22	dead	20	dead
	30	22	dead	22	dead
3	1	11	dead	11	dead
	2	11	dead	13	dead
	3	12	dead	14	dead
	4	12	dead	14	dead
	5	14	dead	15	dead
	6	14	dead	15	dead
	7	15	dead	15	dead
	8	15	dead	15	dead
	9	15	dead	18	dead
	10	15	dead	18	dead
	11	15	dead	18	dead
	12	15	dead	18	dead
	13	15	dead	18	dead
	14	16	dead	18	dead
	15	16	dead	18	dead
	16	16	dead	18	dead
	17	16	dead	18	dead
	18	16	dead	20	dead
	19	16	dead	20	dead
	20	18	dead	20	dead
	21	18	dead	20	dead
	22	18	dead	20	dead
	23	18	dead	20	dead
	24	18	dead	20	dead
	25	18	dead	22	dead
	26	18	dead	22	dead
	27	18	dead	22	dead
	28	18	dead	22	dead
	29	20	dead	25	dead
	30	20	dead	25	dead
