# Supplementary material for: The ribosomal RNA m5C methyltransferase NSUN-1 modulates healthspan and oogenesis in Caenorhabditis elegans
Source: eLife. 2020 Dec 8;9:e56205. doi: 10.7554/eLife.56205 (PMC7746234; doi:10.7554/eLife.56205)
Supplement: Figure 2—source data 1. — ZIP-compressed archive containing xlsx-files for each individual lifespan experiment. Column A: plate number for lifespan (technical replicates) and biological replicate number for thermotolerance, column B: animal number. The rest of the columns are paired and contain lifespan data for the individual RNAi treatments, whereby the first column of each pair indicates the timepoint (days for lifespan, hours for thermotolerance) and the second column the scored event (either DEAD or CENSORED, for scoring criteria see Materials and Methods). Thermotolerance and motility raw data are also provided as individual xlsx-files. [file elife-56205-fig2-data1.zip › Lifespans/NL2098_rep2.xlsx]

## Sheet: N2
plate number	animal number	control RNAi		nsun-1 RNAi
1	1	3	censored	3	censored
	2	10	dead	14	dead
	3	14	dead	14	dead
	4	14	dead	14	dead
	5	17	dead	14	dead
	6	17	dead	14	dead
	7	17	dead	17	dead
	8	17	dead	17	dead
	9	17	dead	17	dead
	10	17	dead	17	dead
	11	17	dead	17	dead
	12	17	dead	17	dead
	13	19	dead	17	dead
	14	19	dead	19	dead
	15	19	dead	19	dead
	16	19	dead	19	dead
	17	19	dead	19	dead
	18	19	dead	19	dead
	19	21	dead	19	dead
	20	21	dead	19	dead
	21	21	dead	19	dead
	22	21	dead	19	dead
	23	21	dead	19	dead
	24	21	dead	21	dead
	25	24	dead	21	dead
	26	24	dead	21	dead
	27	24	dead	21	dead
	28	24	dead	21	dead
	29	24	dead	24	dead
	30	24	dead	25	dead
2	1	3	censored	3	censored
	2	14	dead	14	dead
	3	14	dead	14	dead
	4	14	dead	14	dead
	5	14	dead	17	dead
	6	17	dead	17	dead
	7	17	dead	17	dead
	8	17	dead	17	dead
	9	17	dead	17	dead
	10	17	dead	17	dead
	11	17	dead	17	dead
	12	19	dead	19	dead
	13	19	dead	19	dead
	14	19	dead	19	dead
	15	19	dead	19	dead
	16	19	dead	19	dead
	17	19	dead	19	dead
	18	19	dead	19	dead
	19	19	dead	19	dead
	20	19	dead	19	dead
	21	21	dead	19	dead
	22	21	dead	19	dead
	23	21	dead	19	dead
	24	21	dead	21	dead
	25	21	dead	21	dead
	26	21	dead	21	dead
	27	24	dead	24	dead
	28	24	dead	24	dead
	29	24	dead	24	dead
	30	24	dead	25	dead
3	1	10	censored	14	dead
	2	14	dead	14	dead
	3	17	dead	14	dead
	4	17	dead	14	dead
	5	17	dead	14	dead
	6	17	dead	17	dead
	7	17	dead	17	dead
	8	17	dead	17	dead
	9	17	dead	17	dead
	10	19	dead	17	dead
	11	19	dead	17	dead
	12	19	dead	17	dead
	13	19	dead	17	dead
	14	19	dead	17	dead
	15	19	dead	17	dead
	16	19	dead	17	dead
	17	19	dead	19	dead
	18	19	dead	19	dead
	19	19	dead	19	dead
	20	19	dead	19	dead
	21	19	dead	19	dead
	22	21	dead	19	dead
	23	21	dead	19	dead
	24	21	dead	19	dead
	25	21	dead	19	dead
	26	21	dead	19	dead
	27	21	dead	21	dead
	28	24	dead	21	dead
	29	24	dead	21	dead
	30	24	dead	24	dead
