# Supplementary material for: The ribosomal RNA m5C methyltransferase NSUN-1 modulates healthspan and oogenesis in Caenorhabditis elegans
Source: eLife. 2020 Dec 8;9:e56205. doi: 10.7554/eLife.56205 (PMC7746234; doi:10.7554/eLife.56205)
Supplement: Figure 2—source data 1. — ZIP-compressed archive containing xlsx-files for each individual lifespan experiment. Column A: plate number for lifespan (technical replicates) and biological replicate number for thermotolerance, column B: animal number. The rest of the columns are paired and contain lifespan data for the individual RNAi treatments, whereby the first column of each pair indicates the timepoint (days for lifespan, hours for thermotolerance) and the second column the scored event (either DEAD or CENSORED, for scoring criteria see Materials and Methods). Thermotolerance and motility raw data are also provided as individual xlsx-files. [file elife-56205-fig2-data1.zip › Lifespans/NL2550_rep1.xlsx]

## Sheet: N2
plate number	animal number	control RNAi		nsun-1 RNAi
1	1	11	dead	2	censored
	2	11	dead	2	censored
	3	13	dead	2	censored
	4	13	dead	2	censored
	5	14	dead	2	censored
	6	14	dead	2	censored
	7	14	dead	2	censored
	8	15	dead	11	dead
	9	15	dead	12	censored
	10	15	dead	12	dead
	11	15	dead	13	dead
	12	15	dead	15	dead
	13	17	dead	17	dead
	14	17	dead	17	dead
	15	17	dead	17	dead
	16	17	dead	17	dead
	17	17	dead	17	dead
	18	17	dead	17	dead
	19	18	dead	17	dead
	20	18	dead	18	dead
	21	18	dead	18	dead
	22	18	dead	18	dead
	23	20	dead	18	dead
	24	20	dead	20	dead
	25	20	dead	22	dead
	26	20	dead	22	dead
	27	20	dead	22	dead
	28	22	dead	22	dead
	29	22	dead	22	dead
	30	22	dead	22	dead
2	1	2	censored	2	censored
	2	2	censored	2	censored
	3	2	censored	2	censored
	4	2	censored	5	censored
	5	2	censored	5	censored
	6	8	censored	5	censored
	7	8	censored	5	censored
	8	11	censored	5	censored
	9	11	dead	11	dead
	10	12	dead	13	dead
	11	12	dead	13	dead
	12	12	dead	14	dead
	13	13	dead	14	dead
	14	13	dead	15	dead
	15	13	dead	15	dead
	16	14	dead	17	dead
	17	14	dead	17	dead
	18	15	dead	17	dead
	19	15	dead	17	dead
	20	15	dead	18	dead
	21	15	dead	18	dead
	22	16	dead	20	dead
	23	16	dead	20	dead
	24	16	dead	22	dead
	25	16	dead	22	dead
	26	16	dead	22	dead
	27	18	dead	22	dead
	28	20	dead	22	dead
	29	20	dead	22	dead
	30	22	dead	25	dead
3	1	2	censored	2	censored
	2	2	censored	2	censored
	3	2	censored	5	censored
	4	2	censored	8	censored
	5	2	censored	11	dead
	6	2	censored	13	dead
	7	2	censored	13	dead
	8	2	censored	14	dead
	9	2	censored	14	dead
	10	2	censored	15	dead
	11	2	censored	15	censored
	12	2	censored	15	censored
	13	2	censored	17	dead
	14	2	censored	17	dead
	15	8	dead	17	dead
	16	8	censored	17	dead
	17	11	censored	17	dead
	18	13	dead	18	dead
	19	13	dead	18	dead
	20	15	dead	20	dead
	21	17	dead	20	dead
	22	17	dead	20	dead
	23	17	dead	20	dead
	24	17	dead	20	dead
	25	18	dead	22	dead
	26	22	dead	22	dead
	27	22	dead	22	dead
	28	22	dead	22	dead
	29	22	dead	22	dead
	30	25	dead	22	dead
