# Supplementary material for: The ribosomal RNA m5C methyltransferase NSUN-1 modulates healthspan and oogenesis in Caenorhabditis elegans
Source: eLife. 2020 Dec 8;9:e56205. doi: 10.7554/eLife.56205 (PMC7746234; doi:10.7554/eLife.56205)
Supplement: Figure 2—source data 1. — ZIP-compressed archive containing xlsx-files for each individual lifespan experiment. Column A: plate number for lifespan (technical replicates) and biological replicate number for thermotolerance, column B: animal number. The rest of the columns are paired and contain lifespan data for the individual RNAi treatments, whereby the first column of each pair indicates the timepoint (days for lifespan, hours for thermotolerance) and the second column the scored event (either DEAD or CENSORED, for scoring criteria see Materials and Methods). Thermotolerance and motility raw data are also provided as individual xlsx-files. [file elife-56205-fig2-data1.zip › locomotion.xlsx]

## Sheet: Average_speed
group	replicate	day	average.speed
control	1	1	157.1
control	2	1	181.94
control	3	1	230.07
control	4	1	69.41
control	5	1	117.48
control	6	1	197.14
control	7	1	168.61
control	8	1	115.53
control	9	1	100.02
control	10	1	146.58
control	11	1	84.05
control	12	1	165.35
control	13	1	93.27
control	14	1	116.2
control	15	1	154.2
control	16	1	195.09
control	17	1	123.32
control	18	1	141.68
control	19	1	93.11
control	20	1	167.61
control	21	1	109.74
control	22	1	172.83
control	23	1	194.94
control	24	1	128.04
control	25	1	150.01
control	26	1	174.56
control	27	1	149.27
control	28	1	148.17
control	29	1	107.6
control	30	1	156.72
control	31	1	142.77
control	32	1	160.22
control	33	1	93.73
control	34	1	209.54
control	35	1	74.12
control	36	1	164.6
control	37	1	145.9
nsun-1	1	1	126.22
nsun-1	2	1	156.39
nsun-1	3	1	202.08
nsun-1	4	1	66.34
nsun-1	5	1	200.12
nsun-1	6	1	161.34
nsun-1	7	1	50.19
nsun-1	8	1	198
nsun-1	9	1	182.66
nsun-1	10	1	112.18
nsun-1	11	1	155.75
nsun-1	12	1	77.88
nsun-1	13	1	133.57
nsun-1	14	1	158.34
nsun-1	15	1	132.21
nsun-1	16	1	172.59
nsun-1	17	1	157.96
nsun-1	18	1	171.45
nsun-1	19	1	74.59
nsun-1	20	1	116.34
nsun-1	21	1	93.91
nsun-1	22	1	120.17
nsun-1	23	1	138.58
nsun-1	24	1	137.77
nsun-1	25	1	149.69
nsun-5	1	1	121.71
nsun-5	2	1	108.22
nsun-5	3	1	83.38
nsun-5	4	1	128.81
nsun-5	5	1	121.1
nsun-5	6	1	80.2
nsun-5	7	1	113.76
nsun-5	8	1	141.72
nsun-5	9	1	32.66
nsun-5	10	1	126.23
nsun-5	11	1	199.83
nsun-5	12	1	222.16
nsun-5	13	1	202.89
nsun-5	14	1	178.99
nsun-5	15	1	152.86
nsun-5	16	1	152.61
nsun-5	17	1	214.61
nsun-5	18	1	155.26
nsun-5	19	1	62.32
nsun-5	20	1	147.14
nsun-5	21	1	102.03
nsun-5	22	1	142.36
nsun-5	23	1	152
nsun-5	24	1	91.49
nsun-5	25	1	55.51
nsun-5	26	1	181.82
nsun-5	27	1	101.27
nsun-5	28	1	165.28
nsun-5	29	1	187.71
nsun-5	30	1	84.44
control	1	4	164.45
control	2	4	69.96
control	3	4	53.94
control	4	4	132.13
control	5	4	101.66
control	6	4	94.61
control	7	4	70.58
control	8	4	63.12
control	9	4	146.05
control	10	4	4.63
control	11	4	80.28
control	12	4	55.02
control	13	4	81.65
control	14	4	157.32
control	15	4	133.29
control	16	4	109.77
control	17	4	86.06
control	18	4	106.75
control	19	4	160.6
control	20	4	105.61
control	21	4	93.96
control	22	4	50.54
control	23	4	82.09
control	24	4	121.15
control	25	4	128.04
control	26	4	137.32
control	27	4	156.5
control	28	4	65.63
control	29	4	95.49
control	30	4	131.76
control	31	4	82.14
control	32	4	107.96
control	33	4	96.17
control	34	4	204.47
control	35	4	149.19
control	36	4	82.75
control	37	4	138.43
control	38	4	111.56
control	39	4	93.41
control	40	4	175.02
control	41	4	103.18
control	42	4	120.86
control	43	4	140.02
control	44	4	82.58
control	45	4	129.98
control	46	4	97.8
control	47	4	52.49
control	48	4	101.88
nsun-1	1	4	133.78
nsun-1	2	4	188.15
nsun-1	3	4	132.75
nsun-1	4	4	136.43
nsun-1	5	4	119.69
nsun-1	6	4	151.57
nsun-1	7	4	174.82
nsun-1	8	4	95.31
nsun-1	9	4	98.88
nsun-1	10	4	157.46
nsun-1	11	4	114.68
nsun-1	12	4	211.11
nsun-1	13	4	170.52
nsun-1	14	4	132.14
nsun-1	15	4	104.4
nsun-1	16	4	120.88
nsun-1	17	4	43.95
nsun-1	18	4	31.64
nsun-1	19	4	139.39
nsun-1	20	4	72.63
nsun-1	21	4	147.11
nsun-1	22	4	140.53
nsun-1	23	4	193.93
nsun-1	24	4	92.59
nsun-1	25	4	110.71
nsun-1	26	4	135.14
nsun-1	27	4	75.21
nsun-1	28	4	132.3
nsun-1	29	4	118.81
nsun-1	30	4	123.27
nsun-1	31	4	169.57
nsun-1	32	4	188.19
nsun-1	33	4	84.76
nsun-1	34	4	71.74
nsun-1	35	4	74.97
nsun-1	36	4	103.29
nsun-1	37	4	92.73
nsun-1	38	4	78.38
nsun-1	39	4	44.62
nsun-1	40	4	86.95
nsun-1	41	4	88.21
nsun-1	42	4	140.35
nsun-1	43	4	89.6
nsun-1	44	4	114.46
nsun-1	45	4	141.04
nsun-1	46	4	121.11
nsun-1	47	4	80.07
nsun-1	48	4	143.71
nsun-1	49	4	78.66
nsun-1	50	4	58.82
nsun-1	51	4	124.72
nsun-1	52	4	155.9
nsun-1	53	4	27.78
nsun-1	54	4	95.52
nsun-1	55	4	95.33
nsun-1	56	4	51.69
nsun-1	57	4	43.8
nsun-1	58	4	157.92
nsun-1	59	4	104.39
nsun-1	60	4	43.52
nsun-5	1	4	114.54
nsun-5	2	4	103.38
nsun-5	3	4	92.38
nsun-5	4	4	118.57
nsun-5	5	4	57.23
nsun-5	6	4	129.29
nsun-5	7	4	93.38
nsun-5	8	4	123.08
nsun-5	9	4	94.6
nsun-5	10	4	68.55
nsun-5	11	4	124.2
nsun-5	12	4	107.79
nsun-5	13	4	106.97
nsun-5	14	4	110.45
nsun-5	15	4	116.28
nsun-5	16	4	122.2
nsun-5	17	4	139.84
nsun-5	18	4	145.69
nsun-5	19	4	86.97
nsun-5	20	4	79.21
nsun-5	21	4	70.94
nsun-5	22	4	102.65
nsun-5	23	4	123.46
nsun-5	24	4	58.18
nsun-5	25	4	167.97
nsun-5	26	4	93.27
nsun-5	27	4	170.74
nsun-5	28	4	125.1
nsun-5	29	4	68.32
nsun-5	30	4	94.02
nsun-5	31	4	83.82
nsun-5	32	4	54.61
nsun-5	33	4	154.01
nsun-5	34	4	147.22
nsun-5	35	4	81.79
nsun-5	36	4	73.51
nsun-5	37	4	118.34
nsun-5	38	4	47.66
nsun-5	39	4	100.07
nsun-5	40	4	145.78
nsun-5	41	4	132.31
nsun-5	42	4	64.15
nsun-5	43	4	65.65
nsun-5	44	4	85.91
nsun-5	45	4	75.4
nsun-5	46	4	102.6
nsun-5	47	4	120.07
nsun-5	48	4	72.64
nsun-5	49	4	131.62
nsun-5	50	4	164.8
nsun-5	51	4	75.18
nsun-5	52	4	89.38
nsun-5	53	4	60.17
nsun-5	54	4	112.02
nsun-5	55	4	94.59
nsun-5	56	4	67.81
nsun-5	57	4	105.59
nsun-5	58	4	74.74
nsun-5	59	4	30.56
nsun-5	60	4	131.28
nsun-5	61	4	151.97
nsun-5	62	4	146.55
nsun-5	63	4	123.02
control	1	8	18.77
control	2	8	14.64
control	3	8	54.47
control	4	8	38.79
control	5	8	75.35
control	6	8	30.67
control	7	8	37.78
control	8	8	46.69
control	9	8	241.35
control	10	8	12.57
control	11	8	30.87
control	12	8	37.1
control	13	8	87.7
control	14	8	23.95
control	15	8	24.9
control	16	8	14.1
control	17	8	33.37
control	18	8	46.7
control	19	8	102.44
control	20	8	76.69
control	21	8	113.57
control	22	8	126.34
control	23	8	50.24
control	24	8	25.75
control	25	8	25.62
control	26	8	53.59
control	27	8	211.68
control	28	8	14.65
control	29	8	57.08
control	30	8	57.5
control	31	8	197.94
control	32	8	20.83
control	33	8	21.57
control	34	8	29.1
control	35	8	53.84
control	36	8	125.13
control	37	8	136.89
nsun-1	1	8	66.84
nsun-1	2	8	89.86
nsun-1	3	8	105.88
nsun-1	4	8	125.78
nsun-1	5	8	126.61
nsun-1	6	8	107.06
nsun-1	7	8	88.93
nsun-1	8	8	78.54
nsun-1	9	8	46.66
nsun-1	10	8	102.44
nsun-1	11	8	82.05
nsun-1	12	8	198.54
nsun-1	13	8	115.13
nsun-1	14	8	38.43
nsun-1	15	8	108.77
nsun-1	16	8	57.28
nsun-1	17	8	101.36
nsun-1	18	8	89.94
nsun-1	19	8	36.67
nsun-1	20	8	73.41
nsun-1	21	8	38.64
nsun-1	22	8	98.01
nsun-1	23	8	84.41
nsun-1	24	8	57.97
nsun-1	25	8	90.23
nsun-1	26	8	80.44
nsun-1	27	8	153.91
nsun-1	28	8	91.81
nsun-1	29	8	63.14
nsun-1	30	8	120.03
nsun-1	31	8	85.23
nsun-1	32	8	124
nsun-1	33	8	84.1
nsun-1	34	8	218.43
nsun-1	35	8	78.76
nsun-1	36	8	98.9
nsun-1	37	8	93.94
nsun-5	1	8	153.53
nsun-5	2	8	92.25
nsun-5	3	8	53.01
nsun-5	4	8	76.53
nsun-5	5	8	168.87
nsun-5	6	8	27.95
nsun-5	7	8	64.47
nsun-5	8	8	122.6
nsun-5	9	8	16.13
nsun-5	10	8	107.64
nsun-5	11	8	79.26
nsun-5	12	8	121.86
nsun-5	13	8	84.25
nsun-5	14	8	124.44
nsun-5	15	8	68.28
nsun-5	16	8	169.62
nsun-5	17	8	91.38
nsun-5	18	8	90.03
nsun-5	19	8	112.58
nsun-5	20	8	156.54
nsun-5	21	8	47.71
nsun-5	22	8	86.67
nsun-5	23	8	30.38
nsun-5	24	8	142.64
nsun-5	25	8	67.88
nsun-5	26	8	10.66
nsun-5	27	8	53.79
nsun-5	28	8	85.86
nsun-5	29	8	110.18
nsun-5	30	8	43.7
nsun-5	31	8	73.98
nsun-5	32	8	15.67
nsun-5	33	8	60.89
nsun-5	34	8	122.37
control	1	12	66.18
control	2	12	57.95
control	3	12	26.88
control	4	12	24.47
control	5	12	16.59
control	6	12	23.59
control	7	12	46.68
control	8	12	79.78
control	9	12	64.27
control	10	12	19.39
control	11	12	39.2
control	12	12	38.93
control	13	12	106.47
control	14	12	29.53
control	15	12	32.07
control	16	12	35.19
control	17	12	39.54
control	18	12	42.1
control	19	12	40.88
control	20	12	35.17
control	21	12	47.7
control	22	12	25.05
control	23	12	27.44
control	24	12	81.66
control	25	12	123.19
control	26	12	24.4
control	27	12	33.8
control	28	12	45.65
control	29	12	78.03
control	30	12	33.71
control	31	12	25.52
control	32	12	55.67
nsun-1	1	12	99.74
nsun-1	2	12	46.06
nsun-1	3	12	59.27
nsun-1	4	12	95.91
nsun-1	5	12	35.9
nsun-1	6	12	29.83
nsun-1	7	12	70.83
nsun-1	8	12	32.91
nsun-1	9	12	70.09
nsun-1	10	12	37.06
nsun-1	11	12	31.42
nsun-1	12	12	26.68
nsun-1	13	12	28.3
nsun-1	14	12	39.75
nsun-1	15	12	26.99
nsun-1	16	12	28.51
nsun-1	17	12	24.78
nsun-1	18	12	15.48
nsun-1	19	12	42.06
nsun-1	20	12	22.78
nsun-1	21	12	54.84
nsun-1	22	12	101.16
nsun-1	23	12	23.27
nsun-1	24	12	48.16
nsun-1	25	12	157.69
nsun-1	26	12	47.62
nsun-1	27	12	92.56
nsun-1	28	12	23.66
nsun-5	1	12	52.3
nsun-5	2	12	179.41
nsun-5	3	12	218.1
nsun-5	4	12	194.18
nsun-5	5	12	77.38
nsun-5	6	12	17.8
nsun-5	7	12	27.44
nsun-5	8	12	199.18
nsun-5	9	12	107.75
nsun-5	10	12	36.19
nsun-5	11	12	68.56
nsun-5	12	12	21.53
nsun-5	13	12	48.31
nsun-5	14	12	11.37
nsun-5	15	12	100.76
nsun-5	16	12	19.66
nsun-5	17	12	39.2
nsun-5	18	12	87.89
nsun-5	19	12	43.7
nsun-5	20	12	49
nsun-5	21	12	42.1
nsun-5	22	12	100.6
nsun-5	23	12	86.23
control	1	16	63.4
control	2	16	55.34
control	3	16	53.8
control	4	16	43.09
control	5	16	158.05
control	6	16	21.42
control	7	16	11.48
control	8	16	36.16
control	9	16	87.69
control	10	16	53.42
control	11	16	13.94
nsun-1	1	16	13.48
nsun-1	2	16	20.63
nsun-1	3	16	13.12
nsun-1	4	16	40.18
nsun-1	5	16	12.29
nsun-1	6	16	13.06
nsun-1	7	16	6.33
nsun-1	8	16	18.49
nsun-1	9	16	82.13
nsun-1	10	16	44.16
nsun-1	11	16	43.74
nsun-1	12	16	21.82
nsun-1	13	16	12.95
nsun-1	14	16	23.29
nsun-1	15	16	14.02
nsun-1	16	16	19.84
nsun-1	17	16	9.63
nsun-1	18	16	14.17
nsun-1	19	16	11.18
nsun-1	20	16	28.11
nsun-1	21	16	32.03
nsun-1	22	16	49.65
nsun-1	23	16	27.04
nsun-1	24	16	99.59
nsun-1	25	16	52.79
nsun-1	26	16	32.85
nsun-1	27	16	61.69
nsun-5	1	16	21.3
nsun-5	2	16	43.2
nsun-5	3	16	24.52
nsun-5	4	16	49.41
nsun-5	5	16	28.03
nsun-5	6	16	35.94
nsun-5	7	16	41.6
