# Supplementary material for: The ribosomal RNA m5C methyltransferase NSUN-1 modulates healthspan and oogenesis in Caenorhabditis elegans
Source: eLife. 2020 Dec 8;9:e56205. doi: 10.7554/eLife.56205 (PMC7746234; doi:10.7554/eLife.56205)
Supplement: Figure 2—source data 1. — ZIP-compressed archive containing xlsx-files for each individual lifespan experiment. Column A: plate number for lifespan (technical replicates) and biological replicate number for thermotolerance, column B: animal number. The rest of the columns are paired and contain lifespan data for the individual RNAi treatments, whereby the first column of each pair indicates the timepoint (days for lifespan, hours for thermotolerance) and the second column the scored event (either DEAD or CENSORED, for scoring criteria see Materials and Methods). Thermotolerance and motility raw data are also provided as individual xlsx-files. [file elife-56205-fig2-data1.zip › thermotolerance.xlsx]

## Sheet: N2
replicate/plate	animal number	control RNAi		nsun-1 RNAi		nsun-5 RNAi
1	1	5	dead	10	dead	5	dead
	2	5	dead	10	dead	7.5	dead
	3	7.5	dead	10	dead	7.5	dead
	4	7.5	dead	10	dead	7.5	dead
	5	7.5	dead	10	dead	7.5	dead
	6	7.5	dead	10	dead	10	dead
	7	7.5	dead	10	dead	10	dead
	8	7.5	dead	10	dead	10	dead
	9	10	dead	10	dead	10	dead
	10	10	dead	10	dead	10	dead
	11	10	dead	10	dead	10	dead
	12	10	dead	10	dead	10	dead
	13	10	dead	10	dead	10	dead
	14	10	dead	10	dead	10	dead
	15	10	dead	10	dead	10	dead
	16	10	dead	24	censored	10	dead
	17	10	dead	24	censored	10	dead
	18	10	dead	24	censored	10	dead
	19	10	dead	24	censored	10	dead
	20	10	dead			24	censored
	21	10	dead			24	censored
	22	10	dead			24	censored
	23	10	dead
	24	10	dead
	25	10	dead
2	1	7	dead	8.5	dead	6	dead
	2	7	dead	9.5	dead	8.5	dead
	3	8.5	dead	11.5	dead	9.5	dead
	4	8.5	dead	11.5	dead	9.5	dead
	5	8.5	dead	11.5	dead	9.5	dead
	6	9.5	dead	11.5	dead	9.5	dead
	7	9.5	dead	12.5	dead	9.5	dead
	8	9.5	dead	27.5	censored	10.5	dead
	9	10.5	dead	27.5	censored	10.5	dead
	10	10.5	dead	27.5	censored	10.5	dead
	11	10.5	dead	27.5	censored	11.5	dead
	12			27.5	censored	11.5	dead
	13			27.5	censored
3	1	7	dead	6	dead	8.5	dead
	2	7	dead	8.5	dead	9.5	dead
	3	7	dead	8.5	dead	10.5	dead
	4	7	dead	10.5	dead	10.5	dead
	5	7	dead	10.5	dead	11.5	dead
	6	7	dead	10.5	dead	11.5	dead
	7	8.5	dead	11.5	dead	11.5	dead
	8	8.5	dead	12.5	dead	12.5	dead
	9	9.5	dead	12.5	dead	12.5	dead
	10	9.5	dead	12.5	dead	12.5	dead
	11	10.5	dead	27.5	censored	12.5	dead
	12			27.5	censored
	13			27.5	censored
	14			27.5	censored
4	1	6	dead	8.5	dead	9.5	dead
	2	7	dead	10.5	dead	10.5	dead
	3	7	dead	11.5	dead	10.5	dead
	4	7	dead	11.5	dead	10.5	dead
	5	8.5	dead	11.5	dead	10.5	dead
	6	8.5	dead	12.5	dead	11.5	dead
	7	8.5	dead	12.5	dead	11.5	dead
	8	8.5	dead	27.5	censored	11.5	dead
	9	8.5	dead	27.5	censored	12.5	dead
	10	8.5	dead	27.5	censored	12.5	dead
	11	9.5	dead	27.5	censored	12.5	dead
	12	10.5	dead	27.5	censored
5	1	7	dead	8.5	dead	11.5	dead
	2	7	dead	10.5	dead	11.5	dead
	3	8.5	dead	10.5	dead	11.5	dead
	4	8.5	dead	11.5	dead	11.5	dead
	5	8.5	dead	11.5	dead	12.5	dead
	6	8.5	dead	11.5	dead	12.5	dead
	7	8.5	dead	11.5	dead	12.5	dead
	8	8.5	dead	11.5	dead	12.5	dead
	9	8.5	dead	11.5	dead	12.5	dead
	10	8.5	dead	27.5	censored
	11	9.5	dead	27.5	censored
	12	9.5	dead	27.5	censored
	13	9.5	dead
6	1	7	dead	7	dead	5	dead
	2	8	dead	7	dead	7	dead
	3	8	dead	7	dead	7	dead
	4	9	dead	7	dead	7	dead
	5	9	dead	7	dead	7	dead
	6	10	dead	7	dead	7	dead
	7	10	dead	7	dead	8	dead
	8	10	dead	7	dead	8	dead
	9	10	dead	8	dead	9	dead
	10	10	dead	8	dead	9	dead
	11	11	dead	9	dead
	12	11	dead
	13	11	dead
7	1	7	dead	7	dead	5	dead
	2	8	dead	8	dead	7	dead
	3	9	dead	9	dead	7	dead
	4	9	dead	9	dead	7	dead
	5	9	dead	9	dead	7	dead
	6	9	dead	9	dead	7	dead
	7	9	dead	9	dead	7	dead
	8	10	dead	9	dead	9	dead
	9	10	dead	9	dead	9	dead
	10	10	dead	9	dead	9	dead
	11	11	dead	9	dead
	12			9	dead
	13			10	dead
8	1	5	dead	5	dead	5	dead
	2	7	dead	7	dead	7	dead
	3	7	dead	7	dead	7	dead
	4	7	dead	7	dead	7	dead
	5	7	dead	7	dead	7	dead
	6	7	dead	7	dead	7	dead
	7	8	dead	7	dead	8	dead
	8	9	dead	7	dead	8	dead
	9	9	dead	8	dead	8	dead
	10	9	dead	8	dead	9	dead
	11	9	dead	8	dead	10	dead
	12			8	dead	10	dead
	13			8	dead	11	dead
9	1	7	dead	5	dead	7	dead
	2	7	dead	7	dead	7	dead
	3	7	dead	7	dead	7	dead
	4	7	dead	7	dead	7	dead
	5	8	dead	7	dead	7	dead
	6	8	dead	7	dead	8	dead
	7	8	dead	7	dead	9	dead
	8	8	dead	7	dead	9	dead
	9	9	dead	7	dead	9	dead
	10	9	dead	7	dead	10	dead
	11			9	dead	10	dead
	12			9	dead
