# Supplementary material for: The ribosomal RNA m5C methyltransferase NSUN-1 modulates healthspan and oogenesis in Caenorhabditis elegans
Source: eLife. 2020 Dec 8;9:e56205. doi: 10.7554/eLife.56205 (PMC7746234; doi:10.7554/eLife.56205)
Supplement: Figure 3—source data 1. — ZIP-compressed archive containing xlsx-files with raw data of the respective experiments. [file elife-56205-fig3-data1.zip]

Archive with 3 entries (3 files):
- brood_size_analysis.xlsx
- qPCRs_expression_development.xlsx
- Worm_size.xlsx
