# Supplementary material for: The ribosomal RNA m5C methyltransferase NSUN-1 modulates healthspan and oogenesis in Caenorhabditis elegans
Source: eLife. 2020 Dec 8;9:e56205. doi: 10.7554/eLife.56205 (PMC7746234; doi:10.7554/eLife.56205)
Supplement: Figure 3—source data 1. — ZIP-compressed archive containing xlsx-files with raw data of the respective experiments. [file elife-56205-fig3-data1.zip › qPCRs_expression_development.xlsx]

## Sheet: Tabelle1
stage	nsun-1			nsun-2			nsun-4			nsun-5
	rep 1	rep 2	rep 3	rep 1	rep 2	rep 3	rep 1	rep 2	rep 3	rep 1	rep 2	rep 3
eggs	1	1	1	1	1	1	1	1	1	1	1	1
L1/L2	1.42579	1.54034	1.15652	2.06269	1.22494	1.30163	1.21753	4.0513	1.60427	1.20996	2.53629	3.27661
L3	1.85898	2.58608	1.72277	1.86157	2.45921	1.69852	2.62851	5.2686	2.46094	2.10489	3.77362	2.84012
L4	1.95362	3.63197	1.81198	1.27927	1.72259	1.85449	2.8528	6.23559	3.06556	1.18679	2.98147	4.469
adult	2.24383	2.72553	3.35375	2.18159	1.42678	2.9405	3.85962	6.10047	3.86357	1.68312	4.92474	3.81266
