# Supplementary material for: The ribosomal RNA m5C methyltransferase NSUN-1 modulates healthspan and oogenesis in Caenorhabditis elegans
Source: eLife. 2020 Dec 8;9:e56205. doi: 10.7554/eLife.56205 (PMC7746234; doi:10.7554/eLife.56205)
Supplement: Figure 5—source data 1. — ZIP-compressed archive containing xlsx-files with raw data of the respective experiments. [file elife-56205-fig5-data1.zip › puromycin_quantification.xlsx]

## Sheet: Sheet1
Genotype	Replicate	Intensity
control	1	100
control	2	100
control	3	100
nsun-1	1	101
nsun-1	2	98
nsun-1	3	100
nsun-5	1	104
nsun-5	2	100
nsun-5	3	145
