# Supplementary material for: The ribosomal RNA m5C methyltransferase NSUN-1 modulates healthspan and oogenesis in Caenorhabditis elegans
Source: eLife. 2020 Dec 8;9:e56205. doi: 10.7554/eLife.56205 (PMC7746234; doi:10.7554/eLife.56205)
Supplement: Source code 1. [file elife-56205-code1.zip]

Archive with 1 entries (1 files):
- Heissenberger_Supplemental_Data_File_5.R
